# Supplementary material for: Long-Read Sequencing Unlocks New Insights into the Amphidinium carterae Microbiome
Source: Mar Drugs. 2024 Jul 27;22(8):342. doi: 10.3390/md22080342 (PMC11355691; doi:10.3390/md22080342)
Supplement: Supplementary file 1 [file marinedrugs-22-00342-s001.zip]

Archive with 5 entries (5 files):
- Figure S1.pdf
- Table S1. A_Nanopore sequencing runs.xlsx
- Table S2. A_Basic Stats on Bacterial Genomes.xlsx
- Table S3. A_METABOLIC Pathway Identifiers.xlsx
- Table S4. A_Roseovarius Unique AMR Genes.xlsx
