# Supplementary material for: Long-Read Sequencing Unlocks New Insights into the Amphidinium carterae Microbiome
Source: Mar Drugs. 2024 Jul 27;22(8):342. doi: 10.3390/md22080342 (PMC11355691; doi:10.3390/md22080342)
Supplement: Supplementary file 1 [file marinedrugs-22-00342-s001.zip › Table S1. A_Nanopore sequencing runs.xlsx]

## Sheet: Sheet1
	Antibiotic-Free				Antibiotic-Treated
	Date	Reads	Device used	Date		Reads	Device used
	2024-02-01	86499	GridION	2023-05-10		122303		MinION
	2024-02-02	62172	GridION	2023-05-12		59113		MinION
	2024-02-03	1615	GridION	2023-05-13		180995		MinION
	2024-03-15	295191	GridION	2023-05-16		222574		MinION
	2024-03-17	188915	GridION	2023-05-17		152303		MinION
	2024-03-18	152194	GridION	2023-10-30		3345955		PromethION
Total Reads	786585				4083243
Total Bases	23622147065				151572689672
