# Supplementary material for: Long-Read Sequencing Unlocks New Insights into the Amphidinium carterae Microbiome
Source: Mar Drugs. 2024 Jul 27;22(8):342. doi: 10.3390/md22080342 (PMC11355691; doi:10.3390/md22080342)
Supplement: Supplementary file 1 [file marinedrugs-22-00342-s001.zip › Table S2. A_Basic Stats on Bacterial Genomes.xlsx]

## Sheet: Sheet1
Genome	strain	SAMN identifier	Genome Accession	CDS	Hypothetical	All	% annotated	Coarse Consistency (%)	Fine Consistency (%)	Completeness (%)	Contamination (%)	SILVA Classification	16S % identity	GenBank Taxonomy
Labrenzia sp.	ac12	SAMN41976914	CP159472	3369	2389	5758	58.5099	98.8	96.7	98.4	1.9	Alphaproteobacteria	99.9	Labrenzia sp.
Hoeflea alexandrii	ac4	SAMN41976906	CP159480	2972	1753	4725	62.8995	99.2	97.1	93.1	5	Alphaproteobacteria	99.9	Hoeflea alexandrii
Algihabitans albus	ac2	SAMN41976904	CP159482	2358	2134	4492	52.4933	93.1	91.4	97	0.9	Alphaproteobacteria	98.9	Algihabitans albus
Ahrensia marina	ac1	SAMN41976903	CP159483	2160	1713	3873	55.7707	95.9	94.2	93.2	2.3	Alphaproteobacteria⥉	100	Ahrensia marina
Seohaeicola saemankumensis	ac14	SAMN41976916	CP159470	2663	1659	4322	61.615	98.5	96.2	100	1.8	Alphaproteobacteria	99.7	Seohaeicola saemankumensis
Roseovarius mucosus	ac13	SAMN41976915	CP159471	2721	1226	3947	68.9384	99.3	97.5	100	0.9	Alphaproteobacteria	99.6	Roseovarius mucosus
Rhodophyticola porphyridii	ac11	SAMN41976913	CP159473	2376	1577	3953	60.1062	97.9	96	100	1.4	Alphaproteobacteria	99.7	Rhodophyticola porphyridii
Oceaniradius stylonematis	ac10	SAMN41976912	CP159474	2234	1414	3648	61.239	97.1	95.7	100	0	Alphaproteobacteria	100	Oceaniradius stylonematis
Oceanicaulis alexandrii	ac9	SAMN41976911	CP159475	1813	1077	2890	62.7336	98.5	98	100	0.4	Alphaproteobacteria	99.7	Oceanicaulis alexandrii
Nitratireductor sp.	ac15	SAMN41976917	CP159469	1817	1872	3689	49.2545	91.2	90.7	77.5	0	Alphaproteobacteria	99.2	Nitratireductor sp.
Marinobacter adhaerens	ac5	SAMN41976907	CP159479	2637	1596	4233	62.2962	98.4	95.9	100	1.3	Gammaproteobacteria	100	Marinobacter adhaerens
Cyclobacterium xiamenense	ac3	SAMN41976905	CP159481	2409	3187	5596	43.0486	98.7	96.9	100	0	Bacteroidia	98.3	Cyclobacterium xiamenense
Marivirga tractuosa	ac6	SAMN41976908	CP159478	2061	2393	4454	46.273	99.6	97.6	100	0	Bacteroidia	98.9	Marivirga tractuosa
Muricauda sp.	ac8	SAMN41976910	CP159476	1942	2186	4128	47.0446	99.5	98.9	100	0	Bacteroidia	99.8	Flagellimonas aurea
SM1A02	ac7	SAMN41976909	CP159477	3382	2342	5724	59.0846	88.9	85.7	100	4	Planctomycetota	99.2	Phycisphaerales bacterium
