# Supplementary material for: Long-Read Sequencing Unlocks New Insights into the Amphidinium carterae Microbiome
Source: Mar Drugs. 2024 Jul 27;22(8):342. doi: 10.3390/md22080342 (PMC11355691; doi:10.3390/md22080342)
Supplement: Supplementary file 1 [file marinedrugs-22-00342-s001.zip › Table S3. A_METABOLIC Pathway Identifiers.xlsx]

## Sheet: Sheet1
Pathway Category	Pathway
Arginine and proline metabolism	Urea cycle
Arginine and proline metabolism	Proline metabolism
Arginine and proline metabolism	Proline degradation, proline => glutamate
Arginine and proline metabolism	Proline biosynthesis, glutamate => proline
Arginine and proline metabolism	Ornithine biosynthesis, glutamate => ornithine
Arginine and proline metabolism	Arginine succinyltransferase pathway, arginine => glutamate
Arginine and proline metabolism	Arginine biosynthesis, ornithine => arginine
Arginine and proline metabolism	Arginine biosynthesis, glutamate => acetylcitrulline => arginine
Aromatic amino acid metabolism	Tyrosine degradation, tyrosine => homogentisate
Aromatic amino acid metabolism	Tryptophan metabolism, tryptophan => kynurenine => 2−aminomuconate
Aromatic amino acid metabolism	Tryptophan biosynthesis, chorismate => tryptophan
Aromatic amino acid metabolism	Shikimate pathway, phosphoenolpyruvate + erythrose−4P => chorismate
Aromatic amino acid metabolism	Homoprotocatechuate degradation, homoprotocatechuate => 2−oxohept−3−enedioate
Aromatics degradation	Phthalate degradation, phthalate => protocatechuate
Aromatics degradation	Phenylacetate degradation, phenylaxetate => acetyl−CoA/succinyl−CoA
Aromatics degradation	Catechol ortho−cleavage, catechol => 3−oxoadipate
Aromatics degradation	Catechol meta−cleavage, catechol => acetyl−CoA / 4−methylcatechol => propanoyl−CoA
Aromatics degradation	Benzoate degradation, cyclohexanecarboxylic acid =>pimeloyl−CoA
Aromatics degradation	Benzoate degradation, benzoate => catechol / methylbenzoate => methylcatechol
Aromatics degradation	Benzene degradation, benzene => catechol
ATP synthesis	Succinate dehydrogenase, prokaryotes
ATP synthesis	NADH:quinone oxidoreductase, prokaryotes
ATP synthesis	F−type ATPase, prokaryotes and chloroplasts
ATP synthesis	Cytochrome o ubiquinol oxidase
ATP synthesis	Cytochrome c oxidase, prokaryotes
ATP synthesis	Cytochrome c oxidase, cbb3−type
ATP synthesis	Cytochrome bd ubiquinol oxidase
ATP synthesis	Cytochrome bc1 complex respiratory unit
Branched−chain amino acid metabolism	Valine/isoleucine biosynthesis, pyruvate => valine / 2−oxobutanoate => isoleucine
Branched−chain amino acid metabolism	Leucine degradation, leucine => acetoacetate + acetyl−CoA
Branched−chain amino acid metabolism	Leucine biosynthesis, 2−oxoisovalerate => 2−oxoisocaproate
Branched−chain amino acid metabolism	Isoleucine biosynthesis, threonine => 2−oxobutanoate => isoleucine
Branched−chain amino acid metabolism	Isoleucine biosynthesis, pyruvate => 2−oxobutanoate
Carbon fixation	Reductive pentose phosphate cycle, ribulose−5P => glyceraldehyde−3P
Carbon fixation	Reductive pentose phosphate cycle, glyceraldehyde−3P => ribulose−5P
Carbon fixation	Reductive pentose phosphate cycle (Calvin cycle)
Carbon fixation	Reductive citrate cycle (Arnon−Buchanan cycle)
Carbon fixation	Phosphate acetyltransferase−acetate kinase pathway, acetyl−CoA => acetate
Carbon fixation	CAM (Crassulacean acid metabolism), light
Carbon fixation	CAM (Crassulacean acid metabolism), dark
Carbon fixation	C4−dicarboxylic acid cycle, NADP − malic enzyme type
Central carbohydrate metabolism	Semi−phosphorylative Entner−Doudoroff pathway, gluconate => glycerate−3P
Central carbohydrate metabolism	Pyruvate oxidation, pyruvate => acetyl−CoA
Central carbohydrate metabolism	PRPP biosynthesis, ribose 5P => PRPP
Central carbohydrate metabolism	Pentose phosphate pathway, oxidative phase, glucose 6P => ribulose 5P
Central carbohydrate metabolism	Pentose phosphate pathway, non−oxidative phase, fructose 6P => ribose 5P
Central carbohydrate metabolism	Pentose phosphate pathway (Pentose phosphate cycle)
Central carbohydrate metabolism	Glycolysis, core module involving three−carbon compounds
Central carbohydrate metabolism	Glycolysis (Embden−Meyerhof pathway), glucose => pyruvate
Central carbohydrate metabolism	Gluconeogenesis, oxaloacetate => fructose−6P
Central carbohydrate metabolism	Entner−Doudoroff pathway, glucose−6P => glyceraldehyde−3P + pyruvate
Central carbohydrate metabolism	Citrate cycle, second carbon oxidation, 2−oxoglutarate => oxaloacetate
Central carbohydrate metabolism	Citrate cycle, first carbon oxidation, oxaloacetate => 2−oxoglutarate
Central carbohydrate metabolism	Citrate cycle (TCA cycle, Krebs cycle)
Cofactor and vitamin metabolism	Ubiquinone biosynthesis, prokaryotes, chorismate (+ polyprenyl−PP) => ubiquinol
Cofactor and vitamin metabolism	Thiamine salvage pathway, HMP/HET => TMP
Cofactor and vitamin metabolism	Tetrahydrofolate biosynthesis, GTP => THF
Cofactor and vitamin metabolism	Siroheme biosynthesis, glutamyl−tRNA => siroheme
Cofactor and vitamin metabolism	Riboflavin biosynthesis, plants and bacteria, GTP => riboflavin/FMN/FAD
Cofactor and vitamin metabolism	Pyridoxal−P biosynthesis, erythrose−4P => pyridoxal−P
Cofactor and vitamin metabolism	Pimeloyl−ACP biosynthesis, BioC−BioH pathway, malonyl−ACP => pimeloyl−ACP
Cofactor and vitamin metabolism	Pantothenate biosynthesis, valine/L−aspartate => pantothenate
Cofactor and vitamin metabolism	Pantothenate biosynthesis, 2−oxoisovalerate/spermine => pantothenate
Cofactor and vitamin metabolism	NAD biosynthesis, tryptophan => quinolinate => NAD
Cofactor and vitamin metabolism	NAD biosynthesis, aspartate => quinolinate => NAD
Cofactor and vitamin metabolism	Molybdenum cofactor biosynthesis, GTP => molybdenum cofactor
Cofactor and vitamin metabolism	Menaquinone biosynthesis, modified futalosine pathway
Cofactor and vitamin metabolism	Menaquinone biosynthesis, futalosine pathway
Cofactor and vitamin metabolism	Lipoic acid biosynthesis, plants and bacteria, octanoyl−ACP => dihydrolipoyl−E2/H
Cofactor and vitamin metabolism	Heme biosynthesis, plants and bacteria, glutamate => heme
Cofactor and vitamin metabolism	Heme biosynthesis, bacteria, glutamyl−tRNA => coproporphyrin III => heme
Cofactor and vitamin metabolism	Heme biosynthesis, animals and fungi, glycine => heme
Cofactor and vitamin metabolism	Coenzyme A biosynthesis, pantothenate => CoA
Cofactor and vitamin metabolism	Cobalamin biosynthesis, cobyrinate a,c−diamide => cobalamin
Cofactor and vitamin metabolism	Cobalamin biosynthesis, anaerobic, uroporphyrinogen III => sirohydrochlorin => cobyrinate a,c−diamide
Cofactor and vitamin metabolism	Cobalamin biosynthesis, aerobic, uroporphyrinogen III => precorrin 2 => cobyrinate a,c−diamide
Cofactor and vitamin metabolism	C1−unit interconversion, prokaryotes
Cofactor and vitamin metabolism	Biotin biosynthesis, pimeloyl−ACP/CoA => biotin
Cofactor and vitamin metabolism	Biotin biosynthesis, BioW pathway, pimelate => pimeloyl−CoA => biotin
Cofactor and vitamin metabolism	Biotin biosynthesis, BioU pathway, pimeloyl−ACP/CoA => biotin
Cysteine and methionine metabolism	Methionine salvage pathway
Cysteine and methionine metabolism	Methionine degradation
Cysteine and methionine metabolism	Methionine biosynthesis, aspartate => homoserine => methionine
Cysteine and methionine metabolism	Cysteine biosynthesis, serine => cysteine
Cysteine and methionine metabolism	Cysteine biosynthesis, homocysteine + serine => cysteine
Fatty acid metabolism	Fatty acid biosynthesis, initiation
Fatty acid metabolism	Fatty acid biosynthesis, elongation
Fatty acid metabolism	beta−Oxidation, acyl−CoA synthesis
Fatty acid metabolism	beta−Oxidation
Histidine metabolism	Histidine degradation, histidine => N−formiminoglutamate => glutamate
Histidine metabolism	Histidine biosynthesis, PRPP => histidine
Lipid metabolism	Phosphatidylethanolamine (PE) biosynthesis, PA => PS => PE
Lipid metabolism	Phosphatidylcholine (PC) biosynthesis, PE => PC
Lipopolysaccharide metabolism	KDO2−lipid A biosynthesis, Raetz pathway, non−LpxL−LpxM type
Lipopolysaccharide metabolism	KDO2−lipid A biosynthesis, Raetz pathway, LpxL−LpxM type
Lipopolysaccharide metabolism	CMP−KDO biosynthesis
Lipopolysaccharide metabolism	ADP−L−glycero−D−manno−heptose biosynthesis
Lysine metabolism	Lysine degradation, bacteria, L−lysine => glutarate => succinate/acetyl−CoA
Lysine metabolism	Lysine biosynthesis, succinyl−DAP pathway, aspartate => lysine
Lysine metabolism	Lysine biosynthesis, DAP dehydrogenase pathway, aspartate => lysine
Lysine metabolism	Lysine biosynthesis, DAP aminotransferase pathway, aspartate => lysine
Macrolide biosynthesis	Avermectin biosynthesis, 2−methylbutanoyl−CoA/isobutyryl−CoA => 6,8a−Seco−6,8a−deoxy−5−oxoavermectin 1a/1b aglycone => avermectin A1a/B1a/A1b/B1b
Methane metabolism	Formaldehyde assimilation, xylulose monophosphate pathway
Methane metabolism	Formaldehyde assimilation, serine pathway
Methane metabolism	Coenzyme M biosynthesis
Nitrogen metabolism	Dissimilatory nitrate reduction, nitrate => ammonia
Nitrogen metabolism	Denitrification, nitrate => nitrogen
Nitrogen metabolism	Assimilatory nitrate reduction, nitrate => ammonia
Other amino acid metabolism	Hydroxyproline degradation, trans−4−hydroxy−L−proline => 2−oxoglutarate
Other amino acid metabolism	Glutathione biosynthesis, glutamate => glutathione
Other carbohydrate metabolism	UDP−N−acetyl−D−glucosamine biosynthesis, prokaryotes, glucose => UDP−GlcNAc
Other carbohydrate metabolism	Propanoyl−CoA metabolism, propanoyl−CoA => succinyl−CoA
Other carbohydrate metabolism	Nucleotide sugar biosynthesis, glucose => UDP−glucose
Other carbohydrate metabolism	Glyoxylate cycle
Other carbohydrate metabolism	Glycogen biosynthesis, glucose−1P => glycogen/starch
Other carbohydrate metabolism	Galactose degradation, Leloir pathway, galactose => alpha−D−glucose−1P
Other carbohydrate metabolism	Ethylmalonyl pathway
Other carbohydrate metabolism	D−Glucuronate degradation, D−glucuronate => pyruvate + D−glyceraldehyde 3P
Other carbohydrate metabolism	D−Galacturonate degradation (bacteria), D−galacturonate => pyruvate + D−glyceraldehyde 3P
Other carbohydrate metabolism	D−galactonate degradation, De Ley−Doudoroff pathway, D−galactonate => glycerate−3P
Photosynthesis	Anoxygenic photosystem II
Polyamine biosynthesis	Polyamine biosynthesis, arginine => ornithine => putrescine
Polyamine biosynthesis	Polyamine biosynthesis, arginine => agmatine => putrescine => spermidine
Polyketide sugar unit biosynthesis	dTDP−L−rhamnose biosynthesis
Purine metabolism	Guanine ribonucleotide degradation, GMP => Urate
Purine metabolism	Guanine ribonucleotide biosynthesis, IMP => GDP,GTP
Purine metabolism	Deoxyribonucleotide biosynthesis, ADP/GDP/CDP/UDP => dATP/dGTP/dCTP/dUTP
Purine metabolism	De novo purine biosynthesis, PRPP + glutamine => IMP
Purine metabolism	Adenine ribonucleotide degradation, AMP => Urate
Purine metabolism	Adenine ribonucleotide biosynthesis, IMP => ADP,ATP
Pyrimidine metabolism	Pyrimidine ribonucleotide biosynthesis, UMP => UDP/UTP,CDP/CTP
Pyrimidine metabolism	Pyrimidine deoxyribonucleotide biosynthesis, UDP => dTTP
Pyrimidine metabolism	Pyrimidine degradation, uracil => beta−alanine, thymine => 3−aminoisobutanoate
Serine and threonine metabolism	Threonine biosynthesis, aspartate => homoserine => threonine
Serine and threonine metabolism	Serine biosynthesis, glycerate−3P => serine
Serine and threonine metabolism	Glycine cleavage system
Serine and threonine metabolism	Ectoine degradation, ectoine => aspartate
Serine and threonine metabolism	Ectoine biosynthesis, aspartate => ectoine
Serine and threonine metabolism	Betaine biosynthesis, choline => betaine
Sulfur metabolism	Thiosulfate oxidation by SOX complex, thiosulfate => sulfate
Terpenoid backbone biosynthesis	C5 isoprenoid biosynthesis, non−mevalonate pathway
Terpenoid backbone biosynthesis	C10−C20 isoprenoid biosynthesis, bacteria
