# Supplementary material for: Long-Read Sequencing Unlocks New Insights into the Amphidinium carterae Microbiome
Source: Mar Drugs. 2024 Jul 27;22(8):342. doi: 10.3390/md22080342 (PMC11355691; doi:10.3390/md22080342)
Supplement: Supplementary file 1 [file marinedrugs-22-00342-s001.zip › Table S4. A_Roseovarius Unique AMR Genes.xlsx]

## Sheet: Sheet1
Best ARO Hit	pident (%)	AMR Gene Family	Sequence
AAC(6’)-lap	29.58	aminoglycoside 6'-N-acetyltransferase	MILRQAEPRDIAPILAFWNPLIRDTSVTFTTVEKTPETLAADIASRGAAFQVVEKAGAVLGFASYGAFRSGPGYAHTAEHTVILAPEARGHGVGRALMTRLEDVARTAGLHVLVAGVSGENVSAIAFHRAVGFAEVARMPEVGRKFGRWMDLVLLQKTL
AAC(6’)-lz	29.57	aminoglycoside 6'-N-acetyltransferase	MTAALTIRQVEPADRPAWGDLWRAYLDFYETTLPEQVYDTTFARLLSPDHPDQNGLIALLAGRPVGLVHYIYHAHNWRVEQVCYLQDLYAAPEARGLGVGRALIEAVYARADADGRPTVYWMTQEFNTTARQLYDRIATVTPFIKYSR
AAC(3’)-la	33.33	aminoglycoside-(3)-N-acetyltransferase	MTPEALATCHARAFAGAGRAWSAEEFATLLDSAFVFISGDARAFVLGRVIADEAEVLTLATDPDHRRNGLARACLSAFEVIARARGATMAFLEVAEDNPPALALYDAAGYRESARRTGYYARSQGPKVDALILHKTLD
amrA	24.94	AmrAB-OprM multidrug efflux subunit	MRFLRQGLIGLFLVSLTLGLLAYAGQTVVSAVQERMAREVRVPERNERSFTVRTVRAVEAEIAPTLTAFGQIESRRTLEIRAQATGVITELAPEFVEGGMVRAGQFLARIDPADAQSALERARTDLMDTRAEAREAARALELARDELAARREQADIQDRALARQRDLEARGVGTLTAVESAEFNVVQARQAVLASRQALALAEARIDQAATATARAELALSEAERRLAETRITAGFTGTLSEVSVVAGRLVAANEQLAQLVDGTALEVAFRVSTAQYARLLDESGGLIDAVVTVTLDTGGVDLNAVGRITRQGAALAEGESGRLIFATLETAPAMKPGDFVTVSVEEPVLAAAIRLPATALGPDGQVLVIDAEERLEAVAVTLLRRQGNDILVSAPGLA…
GIM-1	26.67	GIM beta-lactamase	MTHDSRISWNRRTFLTGAAALLGAPALAQGVDGADTVELERGLEEETVRRNISGFRMLDWRPYFSNLNNGAILVDIDSRAVHFWSADQSVYKLYPSSVPLTDDLTRRGRTSVVQKVEGPSWRPTPSMLKRNPEWPAFVPPGPDNPLGTHALYLSWTYYRIHGTHDTRKIGRRSSNGCVGLYNEHIAELFSLTKVGTQVLLI
imiH	27.73	CphA beta-lactamase	MLRATLSALLLWSGSAALASEDIADQYPASLLYSKPVEVIPHVWSAIGATAPPTYDNAGHNNNLSFIVTGDGVVVINGGASYGLAKALHAEIKAITDQPVKLVFNENGQGHAMLGNSYWAEQGVPIVAHVDAAAEFENHGGGDLDAAQRVTKERAESTSVVLPTETFTNEYTVEMGDFRIEARYLGPAHSPGDIVIWLPDQGLVISGDMAFHERMLPIFADTITADWLETWDAEFEPLGATYVIPGHGHPTNMDQVRRYTKGYLEHLRAQIRAHIDAGGDLAGAYYVDQSAYTHLDTFEELATKNAGRVYEQMEWE
MSI-1	27.94	MSI beta-lactamase	MQADQGKSPPVGMAEDVGQAIRRILAPNPSPMTFWGTNTYLVGTRRLAVIDPGPDTPAHLAAILAALGPGQSVSHILVTHAHLDHSPLAARLSAETGAPVLAYGDATAGRSAVMQSLAESGLMGGGEGVDTEFAPDLVLCDGERIMGDNWQITAHWTPGHFGNHMSFEIADSVLSGDLVMGWASSLVSPPDGDLTDFLRSCARLGALKARRFLPGHGAVIEHPKARVDWLVAHRKAREAAILEALTRAPLTATEITSRVYADTPQSLLAAARRNVLAHLIDLMQKSQVAPVGALQADAKFARLQTTCTSS
varG	35.59	Subclass B1 Vibrio cholerae varG beta-lactamase	MFEIVLSLCLLANPETCETRLLPVGAADCAKALARAEEIAPEWGDALIAGPFDCVERPNSGMAFAQIAPGVFVHRGQVADVTPDNLGDVANIGFIIGEDSVAVIDAGGSRAVGEAVYLAVRQITEKPISHLILTHMHPDHVMGAEVLIEAGAQVVGHRKLGQALAARAETYETSFARLMGAGFIGSRVPTVGEGIADRAEIDLGGRMLDLVAWETAHSESDVTVFDRQTATLFTGDLVFDAHSPALDGSVLGWLRVLEAMGAPAPARIVPGHGGPVLEWPEGVVDLRRYLEVLRDETRAAVSQGLRLGEAIETVGQSEAARWALFDLFHPRNVTAAFTELEWE
RSA2-1	55.08	RSA2 beta-lactamase	MLTHAATLPLLAAGVSLALLTGAPAFGQNPQLHLAATVDRIEQELDARVGLVIRDSGSDWIVSHRAEERFLMASTFKTMLCGAVLHRVDEGDLDLEERIAIEAAEVLEYAPVTEKMVGETMSVGELCHAALDMSDNTATNLLIDRIEGPQSVTAFLRAIGDPVSRLDRREPDVNTFAPDDPRDTTTPEAMVSTMETLLTGDALSPQSRAQLVDWMSDGGVTGALIRASAPAGWHVADRSGSGNFNRNIVAMVTPPDREPYFIAIFLSDADADFDTRNGAVIELSKAVMQVVTSR
